# Supplementary material for: Differential Response of MYB Transcription Factor Gene Transcripts to Circadian Rhythm in Tea Plants (Camellia sinensis)
Source: Int J Mol Sci. 2024 Jan 4;25(1):657. doi: 10.3390/ijms25010657 (PMC10780195; doi:10.3390/ijms25010657)
Supplement: Supplementary file 1 [file ijms-25-00657-s001.zip]

Archive with 2 entries (2 files):
- ijms-2654244-supplementary-S1.xlsx
- Supplementary file S2.txt
