# Supplementary material for: Differential Response of MYB Transcription Factor Gene Transcripts to Circadian Rhythm in Tea Plants (Camellia sinensis)
Source: Int J Mol Sci. 2024 Jan 4;25(1):657. doi: 10.3390/ijms25010657 (PMC10780195; doi:10.3390/ijms25010657)
Supplement: Supplementary file 1 [file ijms-25-00657-s001.zip › ijms-2654244-supplementary-S1.xlsx]

## Sheet: Table S1
Table S1 Function annotation result statistics in C. sinensis
Item	Count	Percentage
All	25306	1
KEGG	5779	0.2284
Pathway	4664	0.1843
Nr	19872	0.7853
Uniport	19641	0.7761
GO	14615	0.5775
KOG	48	0.0019
Pfam	12643	0.4996
TF	645	0.0255

## Sheet: Table S2
Table S2 Primers for RT-qPCR of MYB transcription factor genes
Gene	Forward primer sequence (5'→3')	Reverse primer sequence (5'→3')	Primer source
MYB3	GAGAGGTGTAGAACTAATGATG	ACGAGGTGGAGTGAAGAA	this article
MYB7	GGCATCCAAGAGAACTGA	AGTCCTCACCACCATTAGA	this article
MYB15	CTGGTTCTTGGACTGCTAA	TGCCTCTTCACTTCCTCT	this article
MYB40	CCTTGAAGAACGCCTTGT	TGTGAGTCCTCCAGTAGTT	this article
MYB55	GAAGCACCACCTCCAATG	TAATGAACACCGCCGTATC	this article
MYB58	TTGGAAGCAGATGTTAGTGA	TGAGATGGACGGTGGTAA	this article
MYB84	AAGAAGAGAAGGAGCAACAG	GATGAAGAACCGCCACTAA	this article
MYB85	GAAGAGAAGGAGCAACAAC	GGAAGAACCGCCACTAAT	this article
MYB86	AAGAAGAGAAGGAGCAACAG	GATGAAGAACCGCCACTAA	this article
MYB95	GCTGGACCGAAGAAGAAC	ACCTGATGGAGAGTGTATGA	this article
MYB106	GCTATTGCTGCTGCTACA	CTCTACATCACTACTGGAAGG	this article
MYB107	GCCTTGTCATCCGTCTTC	CCTTGTTATTCTCCTTCTGTTC	this article
MYB110	TGCTTGGACTCAGGAAGA	TCAACCACCTCAATCTACAG	this article
MYB111	AGGAAGTGCTCGTCTATGA	CTCGCTACAGGTCGGTAT	this article
MYB119	GGTAGAACGGATAACGAGAT	CATTGTTGCCATAGGATGAC	this article
MYB140	CAGAATATGAAGAGACGATGG	ATGAGTTGGAGTAGTAGGAAG	this article
MYB141	AAGGAGACTGGAGAGGTATT	AATGGTGGATGATGAAGGTT	this article
MYB159	AGACTGGCGTGGTATATCA	CCTTCTTCGGCTTCTTCAA	this article
MYB163	GTCATTCTCTGCCATTGTG	GCGGATTCGTTGTTCTTC	this article
MYB168	CCGTGTATAGGAGGAGGAA	GGAGAACTGGACTGACAAG	this article
MYB171	TGCTTGTCTTCGTCATCAT	TGGAATCAGAGTTGTTGCTA	this article
MYB212	CGAAGCAAGAAGACCAGAA	CGGTTTCCTAAGAGAGCAT	this article
GAPDH	TTGGCATCGTTGAGGGTCT	CAGTGGGAACACGGAAAGC	reference35

## Sheet: Table S3
Table S3 FPKM values of 22 MYB transcription factors
ID	0h	4h	8h	12h	16h	20h	gene_name	go	kegg	pathway	cog	nr	pfam	tf	uniprot
CSS0046116	495	113	33	140	117	621	-	-	K16166//PAP1, MYB75`transcription factor MYB75	ko04712//Circadian rhythm - plant`Organismal Systems`Environmental adaptation	-	XP_028079976.1//transcription factor MYB75-like`[Camellia sinensis]	PF00249.34//Myb_DNA-binding`Myb-like DNA-binding domain;PF13921.9//Myb_DNA-bind_6`Myb-like DNA-binding domain	MYB//http://planttfdb.gao-lab.org/family.php?fam=MYB;MYB_related//http://planttfdb.gao-lab.org/family.php?fam=MYB_related	tr|A0A7J7I7M7|A0A7J7I7M7_CAMSI//Uncharacterized protein {ECO:0000313|EMBL:KAF5961023.1} OS=Camellia sinensis (Tea) ORFNames=HYC85_002232 {ECO:0000313|EMBL:KAF5961023.1} PE=4
CSS0039199	27795	8991	352	82	293	10669	-	GO:0003677//DNA binding`molecular_function`Any molecular function by which a gene product interacts selectively and non-covalently with DNA (deoxyribonucleic acid). [GOC:dph, GOC:jl, GOC:tb, GOC:vw]	K12133//LHY`MYB-related transcription factor LHY	ko04712//Circadian rhythm - plant`Organismal Systems`Environmental adaptation	-	XP_028089655.1//protein LHY-like isoform X1`[Camellia sinensis]	PF00249.34//Myb_DNA-binding`Myb-like DNA-binding domain	MYB_related//http://planttfdb.gao-lab.org/family.php?fam=MYB_related	tr|A0A1W6GWM3|A0A1W6GWM3_CAMSI//LHY {ECO:0000313|EMBL:ARM20189.1} OS=Camellia sinensis (Tea) PE=2
CSS0046011	4843	555	83	1557	4622	11795	-	GO:0003677//DNA binding`molecular_function`Any molecular function by which a gene product interacts selectively and non-covalently with DNA (deoxyribonucleic acid). [GOC:dph, GOC:jl, GOC:tb, GOC:vw]	-	-	-	XP_028094872.1//protein REVEILLE 1`[Camellia sinensis]	PF00249.34//Myb_DNA-binding`Myb-like DNA-binding domain	MYB_related//http://planttfdb.gao-lab.org/family.php?fam=MYB_related	tr|A0A1W6GWM0|A0A1W6GWM0_CAMSI//REVEILLE {ECO:0000313|EMBL:ARM20190.1} OS=Camellia sinensis (Tea) PE=2
CSS0008558	13607.1	9708.94	719.17	1856.25	4807.93	7164.09	-	GO:0003677//DNA binding`molecular_function`Any molecular function by which a gene product interacts selectively and non-covalently with DNA (deoxyribonucleic acid). [GOC:dph, GOC:jl, GOC:tb, GOC:vw]	-	-	-	XP_028068417.1//protein REVEILLE 8-like isoform X2`[Camellia sinensis];XP_028068416.1//protein REVEILLE 8-like isoform X1`[Camellia sinensis]	PF00249.34//Myb_DNA-binding`Myb-like DNA-binding domain	MYB_related//http://planttfdb.gao-lab.org/family.php?fam=MYB_related	tr|B5TV64|B5TV64_CAMSI//MYB transcription factor {ECO:0000313|EMBL:ACH87169.1} OS=Camellia sinensis (Tea) PE=2
CSS0021675	316.3	143.77	43.82	55.51	43.31	383.98	-	-	-	-	-	XP_028058990.1//myb-related protein Zm38-like`[Camellia sinensis]	PF00249.34//Myb_DNA-binding`Myb-like DNA-binding domain;PF13921.9//Myb_DNA-bind_6`Myb-like DNA-binding domain	MYB//http://planttfdb.gao-lab.org/family.php?fam=MYB;MYB_related//http://planttfdb.gao-lab.org/family.php?fam=MYB_related	tr|A0A4S4EQI6|A0A4S4EQI6_CAMSI//MYB12 protein {ECO:0000313|EMBL:QUU43755.1} OS=Camellia sinensis var. sinensis ORFNames=TEA_008389 {ECO:0000313|EMBL:THG19038.1} PE=2
CSS0015300	209	53	48	88	119	169	-	GO:0010338//leaf formation`biological_process`The process that gives rise to a leaf. This process pertains to the initial formation of a structure from unspecified parts. [GOC:tair_curators];GO:0005634//nucleus`cellular_component`A membrane-bounded organelle of eukaryotic cells in which chromosomes are housed and replicated. In most cells, the nucleus contains all of the cell's chromosomes except…	-	-	-	XP_028061134.1//transcription factor AS1-like`[Camellia sinensis]	PF00249.34//Myb_DNA-binding`Myb-like DNA-binding domain;PF13921.9//Myb_DNA-bind_6`Myb-like DNA-binding domain	MYB//http://planttfdb.gao-lab.org/family.php?fam=MYB	tr|A0A4S4EYE8|A0A4S4EYE8_CAMSI//Uncharacterized protein {ECO:0000313|EMBL:THG21644.1} OS=Camellia sinensis var. sinensis ORFNames=TEA_000273 {ECO:0000313|EMBL:THG21644.1} PE=4
CSS0005646	2410	1201	532	608	1276	1707	-	-	-	-	-	XP_028110901.1//transcription factor MYB44-like`[Camellia sinensis]	PF00249.34//Myb_DNA-binding`Myb-like DNA-binding domain;PF13921.9//Myb_DNA-bind_6`Myb-like DNA-binding domain	MYB//http://planttfdb.gao-lab.org/family.php?fam=MYB;MYB_related//http://planttfdb.gao-lab.org/family.php?fam=MYB_related	tr|A0A7J7IAD9|A0A7J7IAD9_CAMSI//Uncharacterized protein {ECO:0000313|EMBL:KAF5961364.1} OS=Camellia sinensis (Tea) ORFNames=HYC85_002573 {ECO:0000313|EMBL:KAF5961364.1} PE=4
CSS0043992	177	114	45	59	99	269	-	GO:0003677//DNA binding`molecular_function`Any molecular function by which a gene product interacts selectively and non-covalently with DNA (deoxyribonucleic acid). [GOC:dph, GOC:jl, GOC:tb, GOC:vw]	-	-	-	KAF5957603.1//hypothetical protein HYC85_004828`[Camellia sinensis]	PF00249.34//Myb_DNA-binding`Myb-like DNA-binding domain	MYB_related//http://planttfdb.gao-lab.org/family.php?fam=MYB_related	tr|A0A7J7HXM7|A0A7J7HXM7_CAMSI//Uncharacterized protein {ECO:0000313|EMBL:KAF5957603.1} OS=Camellia sinensis (Tea) ORFNames=HYC85_004828 {ECO:0000313|EMBL:KAF5957603.1} PE=4
CSS0031201	41	55	180	97	146	304	-	GO:0003677//DNA binding`molecular_function`Any molecular function by which a gene product interacts selectively and non-covalently with DNA (deoxyribonucleic acid). [GOC:dph, GOC:jl, GOC:tb, GOC:vw]	-	-	-	XP_028072700.1//transcription factor DIVARICATA-like`[Camellia sinensis]	PF00249.34//Myb_DNA-binding`Myb-like DNA-binding domain	MYB_related//http://planttfdb.gao-lab.org/family.php?fam=MYB_related	tr|A0A4S4EBY7|A0A4S4EBY7_CAMSI//Uncharacterized protein {ECO:0000313|EMBL:THG13264.1} OS=Camellia sinensis var. sinensis ORFNames=TEA_009191 {ECO:0000313|EMBL:THG13264.1} PE=4
CSS0012537	87	310	249	173	138	68	-	GO:0008270//zinc ion binding`molecular_function`Binding to a zinc ion (Zn). [GOC:ai]	-	-	-	XP_028096788.1//transcription factor MYBS3-like`[Camellia sinensis]	PF00249.34//Myb_DNA-binding`Myb-like DNA-binding domain	MYB_related//http://planttfdb.gao-lab.org/family.php?fam=MYB_related	tr|A0A0K0M553|A0A0K0M553_CAMSI//Myb-like transcription factor family protein {ECO:0000313|EMBL:AJF46887.1} OS=Camellia sinensis (Tea) PE=2
CSS0027686	273	138	86	148	171	219	-	-	-	-	-	XP_028086744.1//transcription factor MYB114-like`[Camellia sinensis]	PF00249.34//Myb_DNA-binding`Myb-like DNA-binding domain;PF13921.9//Myb_DNA-bind_6`Myb-like DNA-binding domain	MYB//http://planttfdb.gao-lab.org/family.php?fam=MYB;MYB_related//http://planttfdb.gao-lab.org/family.php?fam=MYB_related	tr|A0A7J7FUU6|A0A7J7FUU6_CAMSI//Uncharacterized protein {ECO:0000313|EMBL:KAF5931771.1} OS=Camellia sinensis (Tea) ORFNames=HYC85_027942 {ECO:0000313|EMBL:KAF5931771.1} PE=4
CSS0003835	97	61	28	47	67	141	-	-	-	-	-	XP_028067985.1//transcription factor MYB63-like`[Camellia sinensis]	PF00249.34//Myb_DNA-binding`Myb-like DNA-binding domain;PF13921.9//Myb_DNA-bind_6`Myb-like DNA-binding domain	MYB//http://planttfdb.gao-lab.org/family.php?fam=MYB;MYB_related//http://planttfdb.gao-lab.org/family.php?fam=MYB_related	tr|A0A7J7H8V0|A0A7J7H8V0_CAMSI//Uncharacterized protein {ECO:0000313|EMBL:KAF5948987.1} OS=Camellia sinensis (Tea) ORFNames=HYC85_014944 {ECO:0000313|EMBL:KAF5948987.1} PE=4
CSS0012202	109	307	342	193	210	146	-	GO:0003677//DNA binding`molecular_function`Any molecular function by which a gene product interacts selectively and non-covalently with DNA (deoxyribonucleic acid). [GOC:dph, GOC:jl, GOC:tb, GOC:vw]	-	-	-	XP_028087853.1//transcription factor MYBS3-like`[Camellia sinensis]	PF00249.34//Myb_DNA-binding`Myb-like DNA-binding domain	MYB_related//http://planttfdb.gao-lab.org/family.php?fam=MYB_related	tr|A0A7J7HWL9|A0A7J7HWL9_CAMSI//Uncharacterized protein {ECO:0000313|EMBL:KAF5956905.1} OS=Camellia sinensis (Tea) ORFNames=HYC85_004130 {ECO:0000313|EMBL:KAF5956905.1} PE=4
CSS0032956	2112.73	2560.71	850.62	2178.04	999.32	3128.1	-	-	-	-	-	ATC41984.1//transcription factor MYB5d`[Camellia sinensis]	PF00249.34//Myb_DNA-binding`Myb-like DNA-binding domain;PF13921.9//Myb_DNA-bind_6`Myb-like DNA-binding domain	MYB//http://planttfdb.gao-lab.org/family.php?fam=MYB;MYB_related//http://planttfdb.gao-lab.org/family.php?fam=MYB_related	tr|A0A290NFP4|A0A290NFP4_CAMSI//Transcription factor MYB5d {ECO:0000313|EMBL:ATC41984.1} OS=Camellia sinensis (Tea) PE=2
CSS0047577	80	190	242	155	116	89	-	-	-	-	-	XP_028053504.1//transcription factor MYB3R-3-like`[Camellia sinensis]	PF00249.34//Myb_DNA-binding`Myb-like DNA-binding domain;PF13921.9//Myb_DNA-bind_6`Myb-like DNA-binding domain	MYB//http://planttfdb.gao-lab.org/family.php?fam=MYB;MYB_related//http://planttfdb.gao-lab.org/family.php?fam=MYB_related	tr|A0A4S4EYW8|A0A4S4EYW8_CAMSI//Uncharacterized protein {ECO:0000313|EMBL:THG21686.1} OS=Camellia sinensis var. sinensis ORFNames=TEA_000315 {ECO:0000313|EMBL:THG21686.1} PE=4
CSS0029851	107.67	41.05	64.58	28.05	105.53	160.62	-	GO:0003700//DNA-binding transcription factor activity`molecular_function`A transcription regulator activity that modulates transcription of gene sets via selective and non-covalent binding to a specific double-stranded genomic DNA sequence (sometimes referred to as a motif) within a cis-regulatory region. Regulatory regions include promoters (proximal and distal) and enhancers. Genes are transcri…	-	-	-	XP_028075856.1//transcription factor MYB59-like`[Camellia sinensis]	PF00249.34//Myb_DNA-binding`Myb-like DNA-binding domain;PF13921.9//Myb_DNA-bind_6`Myb-like DNA-binding domain	MYB//http://planttfdb.gao-lab.org/family.php?fam=MYB;MYB_related//http://planttfdb.gao-lab.org/family.php?fam=MYB_related	tr|A0A4S4E6J3|A0A4S4E6J3_CAMSI//Uncharacterized protein {ECO:0000313|EMBL:THG11639.1} OS=Camellia sinensis var. sinensis ORFNames=TEA_004847 {ECO:0000313|EMBL:THG11639.1} PE=4
CSS0031180	31	56	60	120	56	70	-	GO:0003700//DNA-binding transcription factor activity`molecular_function`A transcription regulator activity that modulates transcription of gene sets via selective and non-covalent binding to a specific double-stranded genomic DNA sequence (sometimes referred to as a motif) within a cis-regulatory region. Regulatory regions include promoters (proximal and distal) and enhancers. Genes are transcri…	-	-	-	XP_028084596.1//protein RADIALIS-like 1`[Camellia sinensis]	PF00249.34//Myb_DNA-binding`Myb-like DNA-binding domain	MYB_related//http://planttfdb.gao-lab.org/family.php?fam=MYB_related	tr|A0A5B6ZFE1|A0A5B6ZFE1_DAVIN//Uncharacterized protein {ECO:0000313|EMBL:MPA42695.1} OS=Davidia involucrata (Dove tree) ORFNames=Din_012136 {ECO:0000313|EMBL:MPA42695.1} PE=4
CSS0043786	61	24	80	82	267	163	-	-	-	-	-	KAF5938008.1//hypothetical protein HYC85_025514`[Camellia sinensis]	PF00249.34//Myb_DNA-binding`Myb-like DNA-binding domain;PF13921.9//Myb_DNA-bind_6`Myb-like DNA-binding domain	MYB//http://planttfdb.gao-lab.org/family.php?fam=MYB;MYB_related//http://planttfdb.gao-lab.org/family.php?fam=MYB_related	tr|A0A7J7GF09|A0A7J7GF09_CAMSI//Uncharacterized protein {ECO:0000313|EMBL:KAF5938008.1} OS=Camellia sinensis (Tea) ORFNames=HYC85_025514 {ECO:0000313|EMBL:KAF5938008.1} PE=4
CSS0010944	144.39	245.15	56.86	176	43.66	160	-	-	-	-	-	XP_028116609.1//myb-related protein 308-like`[Camellia sinensis]	PF00249.34//Myb_DNA-binding`Myb-like DNA-binding domain;PF13921.9//Myb_DNA-bind_6`Myb-like DNA-binding domain	MYB//http://planttfdb.gao-lab.org/family.php?fam=MYB;MYB_related//http://planttfdb.gao-lab.org/family.php?fam=MYB_related	tr|A0A4S4DAA9|A0A4S4DAA9_CAMSI//Uncharacterized protein {ECO:0000313|EMBL:THF98445.1} OS=Camellia sinensis var. sinensis ORFNames=TEA_029536 {ECO:0000313|EMBL:THF98445.1} PE=4
CSS0018453	1160.97	1255.71	472.62	1157.71	437.53	1694.01	-	-	-	-	-	XP_028087835.1//transcription factor MYB7-like isoform X1`[Camellia sinensis]	PF00249.34//Myb_DNA-binding`Myb-like DNA-binding domain;PF13921.9//Myb_DNA-bind_6`Myb-like DNA-binding domain	MYB//http://planttfdb.gao-lab.org/family.php?fam=MYB;MYB_related//http://planttfdb.gao-lab.org/family.php?fam=MYB_related	tr|A0A290NFP4|A0A290NFP4_CAMSI//Transcription factor MYB5d {ECO:0000313|EMBL:ATC41984.1} OS=Camellia sinensis (Tea) PE=2
CSS0005060	1369.81	1989.73	607.91	1357.7	528.12	1807.56	-	-	-	-	-	XP_028087832.1//myb-related protein 308-like isoform X1`[Camellia sinensis];XP_028087833.1//transcription factor WER-like isoform X2`[Camellia sinensis]	PF00249.34//Myb_DNA-binding`Myb-like DNA-binding domain;PF13921.9//Myb_DNA-bind_6`Myb-like DNA-binding domain	MYB//http://planttfdb.gao-lab.org/family.php?fam=MYB;MYB_related//http://planttfdb.gao-lab.org/family.php?fam=MYB_related	tr|A0A4S4DRW1|A0A4S4DRW1_CAMSI//Uncharacterized protein {ECO:0000313|EMBL:THG05900.1} OS=Camellia sinensis var. sinensis ORFNames=TEA_012784 {ECO:0000313|EMBL:THG05900.1} PE=4
CSS0048511	31	33	48	50	118	22	-	-	-	-	-	XP_028107419.1//transcription factor MYB20-like`[Camellia sinensis]	PF00249.34//Myb_DNA-binding`Myb-like DNA-binding domain;PF13921.9//Myb_DNA-bind_6`Myb-like DNA-binding domain	MYB//http://planttfdb.gao-lab.org/family.php?fam=MYB;MYB_related//http://planttfdb.gao-lab.org/family.php?fam=MYB_related	tr|A0A7J7HZT4|A0A7J7HZT4_CAMSI//Uncharacterized protein {ECO:0000313|EMBL:KAF5957985.1} OS=Camellia sinensis (Tea) ORFNames=HYC85_005210 {ECO:0000313|EMBL:KAF5957985.1} PE=4

## Sheet: Table S4
Table S4 The information of MYB transcription factor family in tea plants
CsMYB	Gene ID	Location	Start	End	Strand	Type	Protein length (aa)	Homologous in A. thaliana	E value	Description
CsMYB1	TEA000103.1	Scaffold3930	339400	342493	-	1R/MYB-related	432	AT5G03780.1	3e-24	| Symbols: TRFL10 | TRF-like 10 | chr5:999266-1000947 REVERSE LENGTH=420
CsMYB2	TEA000294.1	Scaffold1268	2127925	2131639	-	R2R3-MYB	438	AT2G37630.1	1e-167	| Symbols: ATPHAN, AS1, ATMYB91, MYB91 | myb-like HTH transcriptional regulator family protein | chr2:15781798-15782901 REVERSE LENGTH=367
CsMYB3	TEA000337.1（CSS0047577）	Scaffold1268	2078357	2091323	+	3R-MYB	638	AT5G02320.1	1e-158	| Symbols: ATMYB3R5, MYB3R-5 | myb domain protein 3r-5 | chr5:483445-486347 REVERSE LENGTH=548
CsMYB4	TEA000452.1	Scaffold267	154034	162538	-	R2R3-MYB	357	AT3G50060.1	1e-48	| Symbols: MYB77 | myb domain protein 77 | chr3:18558146-18559051 REVERSE LENGTH=301
CsMYB5	TEA000547.1	Scaffold565	409170	410510	+	R2R3-MYB	244	AT4G38620.1	1e-116	| Symbols: ATMYB4, MYB4 | myb domain protein 4 | chr4:18053866-18054876 FORWARD LENGTH=282
CsMYB6	TEA000749.1	Scaffold36	451390	453256	+	R2R3-MYB	327	AT3G47600.1	1e-118	| Symbols: MYB94, ATMYBCP70, ATMYB94 | myb domain protein 94 | chr3:17539627-17541035 REVERSE LENGTH=333
CsMYB7	TEA000825.1（CSS0043992）	Scaffold3759	1178983	1186404	-	R2R3-MYB	224	AT5G14750.1	2e-53	| Symbols: WER, ATMYB66, WER1, MYB66 | myb domain protein 66 | chr5:4763656-4764738 REVERSE LENGTH=203
CsMYB8	TEA000976.1	Scaffold1019	34408	56046	-	1R/MYB-related	576	AT3G47910.2	5e-71	| Symbols: | Ubiquitin carboxyl-terminal hydrolase-related protein | chr3:17674737-17681444 REVERSE LENGTH=1607
CsMYB9	TEA001022.1	Scaffold816	1489060	1490308	-	R2R3-MYB	318	AT5G16770.1	1e-86	| Symbols: AtMYB9, MYB9 | myb domain protein 9 | chr5:5515209-5516734 FORWARD LENGTH=336
CsMYB10	TEA001027.1	Scaffold10485	130359	134138	-	1R/MYB-related	267	AT1G66230.1	8e-46	| Symbols: MYB20, AtMYB20 | myb domain protein 20 | chr1:24677322-24678246 FORWARD LENGTH=282
CsMYB11	TEA001090.1	Scaffold8462	9174	14753	-	R2R3-MYB	226	AT5G40330.1	4e-54	| Symbols: MYB23, ATMYB23, ATMYBRTF | myb domain protein 23 | chr5:16127849-16129468 FORWARD LENGTH=219
CsMYB12	TEA001795.1	Scaffold4806	505167	506946	-	R2R3-MYB	376	AT4G21440.1	1e-126	| Symbols: ATMYB102, ATM4, MYB102 | MYB-like 102 | chr4:11418425-11419652 REVERSE LENGTH=350
CsMYB13	TEA002005.1	Scaffold4003	358671	360281	+	1R/MYB-related	269	AT5G56840.1	2e-56	| Symbols: | myb-like transcription factor family protein | chr5:22980789-22982152 FORWARD LENGTH=233
CsMYB14	TEA002040.1	Scaffold3595	1873105	1876264	-	R2R3-MYB	381	AT1G25340.1	3e-87	| Symbols: MYB116, AtMYB116 | myb domain protein 116 | chr1:8885210-8886271 FORWARD LENGTH=283
CsMYB15	TEA002178.1（CSS0031180）	Scaffold3321	141975	142515	+	1R/MYB-related	156	AT1G75250.1	3e-33	| Symbols: ATRL6, RSM3, RL6 | RAD-like 6 | chr1:28245073-28245453 REVERSE LENGTH=126
CsMYB16	TEA002202.1	Scaffold2450	2059	9686	+	1R/MYB-related	279	AT1G72740.1	5e-78	| Symbols: | Homeodomain-like/winged-helix DNA-binding family protein | chr1:27380499-27382687 REVERSE LENGTH=287
CsMYB17	TEA002210.1	Scaffold2217	440903	442361	+	R2R3-MYB	319	AT1G25340.1	4e-81	| Symbols: MYB116, AtMYB116 | myb domain protein 116 | chr1:8885210-8886271 FORWARD LENGTH=283
CsMYB18	TEA002215.1	Scaffold4172	104786	119994	-	R2R3-MYB	649	AT3G12720.1	2e-63	| Symbols: ATY53, ATMYB67, MYB67 | myb domain protein 67 | chr3:4043407-4044522 REVERSE LENGTH=307
CsMYB19	TEA002233.1	Scaffold1983	871206	886915	+	R2R3-MYB	1707	AT1G26780.2	6e-69	| Symbols: MYB117, AtMYB117, LOF1 | myb domain protein 117 | chr1:9271033-9272463 FORWARD LENGTH=359
CsMYB20	TEA002289.1	Scaffold569	357161	358596	-	R2R3-MYB	276	AT1G08810.1	1e-106	| Symbols: MYB60, AtMYB60 | myb domain protein 60 | chr1:2819279-2820329 REVERSE LENGTH=280
CsMYB21	TEA002308.1	Scaffold868	1252005	1254714	+	R2R3-MYB	310	AT2G47460.1	8e-61	| Symbols: MYB12, ATMYB12, PFG1 | myb domain protein 12 | chr2:19476438-19479242 FORWARD LENGTH=371
CsMYB22	TEA002399.1	Scaffold8154	133390	134801	-	R2R3-MYB	409	AT1G09540.1	1e-112	| Symbols: MYB61, ATMYB61 | myb domain protein 61 | chr1:3086333-3087689 FORWARD LENGTH=366
CsMYB23	TEA002619.1	Scaffold145	149490	151969	-	1R/MYB-related	177	AT5G14750.1	4e-18	| Symbols: WER, ATMYB66, WER1, MYB66 | myb domain protein 66 | chr5:4763656-4764738 REVERSE LENGTH=203
CsMYB24	TEA002851.1	Scaffold2211	345785	382149	-	1R/MYB-related	701	AT1G49950.3	1e-102	| Symbols: TRB1, ATTRB1 | telomere repeat binding factor 1 | chr1:18494439-18496713 REVERSE LENGTH=300
CsMYB25	TEA003067.1	Scaffold215	491666	493402	+	R2R3-MYB	328	AT5G16770.1	3e-80	| Symbols: AtMYB9, MYB9 | myb domain protein 9 | chr5:5515209-5516734 FORWARD LENGTH=336
CsMYB26	TEA003248.1	Scaffold924	387684	389069	-	R2R3-MYB	285	AT5G14340.1	7e-86	| Symbols: AtMYB40, MYB40 | myb domain protein 40 | chr5:4623367-4624779 FORWARD LENGTH=263
CsMYB27	TEA003500.1	Scaffold6756	254666	255802	-	1R/MYB-related	296	AT5G65790.1	1e-66	| Symbols: ATMYB68, MYB68 | myb domain protein 68 | chr5:26323035-26324385 FORWARD LENGTH=374
CsMYB28	TEA003515.1	Scaffold6756	182320	183660	-	R2R3-MYB	244	AT4G38620.1	1e-116	| Symbols: ATMYB4, MYB4 | myb domain protein 4 | chr4:18053866-18054876 FORWARD LENGTH=282
CsMYB29	TEA003625.1	Scaffold7475	337557	345786	-	R2R3-MYB	312	AT5G08520.1	8e-84	| Symbols: | Duplicated homeodomain-like superfamily protein | chr5:2755470-2757741 REVERSE LENGTH=298
CsMYB30	TEA003802.1	Scaffold4196	195978	197352	+	R2R3-MYB	309	AT2G38090.1	1e-102	| Symbols: | Duplicated homeodomain-like superfamily protein | chr2:15945278-15946775 FORWARD LENGTH=298
CsMYB31	TEA004608.1	Scaffold2936	402767	403963	+	R2R3-MYB	306	AT2G16720.1	1e-61	| Symbols: MYB7, ATMYB7, ATY49 | myb domain protein 7 | chr2:7255669-7256550 REVERSE LENGTH=269
CsMYB32	TEA004616.1	Scaffold2936	351772	352838	+	R2R3-MYB	204	AT3G13540.1	3e-47	| Symbols: ATMYB5, MYB5 | myb domain protein 5 | chr3:4420239-4421443 FORWARD LENGTH=249
CsMYB33	TEA004702.1	Scaffold3331	823775	825037	+	R2R3-MYB	282	AT5G05790.1	7e-84	| Symbols: | Duplicated homeodomain-like superfamily protein | chr5:1740724-1741671 REVERSE LENGTH=277
CsMYB34	TEA004853.1	Scaffold96	728662	741462	-	1R/MYB-related	327	AT1G49950.3	1e-105	| Symbols: TRB1, ATTRB1 | telomere repeat binding factor 1 | chr1:18494439-18496713 REVERSE LENGTH=300
CsMYB35	TEA004932.1	Scaffold974	650060	663218	-	R2R3-MYB	489	AT4G21440.1	1e-119	| Symbols: ATMYB102, ATM4, MYB102 | MYB-like 102 | chr4:11418425-11419652 REVERSE LENGTH=350
CsMYB36	TEA005048.1	Scaffold5	3191049	3205069	-	1R/MYB-related	669	AT2G47210.1	0	| Symbols: | myb-like transcription factor family protein | chr2:19379039-19382204 FORWARD LENGTH=441
CsMYB37	TEA005187.1	Scaffold16544	770609	770998	-	1R/MYB-related	129	AT5G08520.1	1e-48	| Symbols: | Duplicated homeodomain-like superfamily protein | chr5:2755470-2757741 REVERSE LENGTH=298
CsMYB38	TEA005354.1	Scaffold5003	684711	720873	-	R2R3-MYB	1561	AT1G09770.1	0	| Symbols: ATCDC5, CDC5, ATMYBCDC5 | cell division cycle 5 | chr1:3162002-3165122 FORWARD LENGTH=844
CsMYB39	TEA005395.1	Scaffold4543	171188	173562	+	R2R3-MYB	257	AT3G24310.1	2e-87	| Symbols: MYB305, ATMYB71 | myb domain protein 305 | chr3:8811336-8812330 REVERSE LENGTH=269
CsMYB40	TEA005413.1（CSS0029851）	Scaffold2711	166873	168310	-	R2R3-MYB	249	AT3G46130.1	2e-77	| Symbols: ATMYB48, ATMYB48-3, MYB48 | myb domain protein 48 | chr3:16945433-16946376 FORWARD LENGTH=256
CsMYB41	TEA005813.1	Scaffold1393	1614223	1627437	-	R2R3-MYB	364	AT5G14750.1	3e-66	| Symbols: WER, ATMYB66, WER1, MYB66 | myb domain protein 66 | chr5:4763656-4764738 REVERSE LENGTH=203
CsMYB42	TEA006889.1	Scaffold398	68074	69954	+	R2R3-MYB	269	AT3G23250.1	7e-64	| Symbols: MYB15, ATY19, ATMYB15 | myb domain protein 15 | chr3:8309492-8310624 FORWARD LENGTH=285
CsMYB43	TEA006967.1	Scaffold2078	61610	66714	+	1R/MYB-related	267	AT2G36890.1	1e-30	| Symbols: RAX2, MYB38, ATMYB38, BIT1 | Duplicated homeodomain-like superfamily protein | chr2:15485821-15487245 FORWARD LENGTH=298
CsMYB44	TEA007100.1	Scaffold3534	99313	101093	+	R2R3-MYB	340	AT1G17950.1	3e-66	| Symbols: ATMYB52, BW52, MYB52 | myb domain protein 52 | chr1:6177764-6179063 FORWARD LENGTH=249
CsMYB45	TEA007243.1	Scaffold3038	341619	343514	+	R2R3-MYB	318	AT1G63910.1	1e-106	| Symbols: AtMYB103, MYB103 | myb domain protein 103 | chr1:23719968-23721625 REVERSE LENGTH=370
CsMYB46	TEA007338.1	Scaffold2760	291715	293442	-	R2R3-MYB	575	AT3G11450.1	0	| Symbols: | DnaJ domain ;Myb-like DNA-binding domain | chr3:3605459-3607402 REVERSE LENGTH=647
CsMYB47	TEA007455.1	Scaffold25096	167936	177168	+	1R/MYB-related	613	AT2G44430.1	7e-93	| Symbols: | DNA-binding bromodomain-containing protein | chr2:18333603-18336165 FORWARD LENGTH=646
CsMYB48	TEA007928.1	Scaffold1579	486631	488963	-	1R/MYB-related	261	AT2G36890.1	5e-53	| Symbols: RAX2, MYB38, ATMYB38, BIT1 | Duplicated homeodomain-like superfamily protein | chr2:15485821-15487245 FORWARD LENGTH=298
CsMYB49	TEA007975.1	Scaffold1452	431435	432646	+	R2R3-MYB	333	AT1G34670.1	1e-114	| Symbols: AtMYB93, MYB93 | myb domain protein 93 | chr1:12709128-12710423 FORWARD LENGTH=365
CsMYB50	TEA008242.1	Scaffold5091	29982	33846	+	1R/MYB-related	256	AT5G08520.1	8e-68	| Symbols: | Duplicated homeodomain-like superfamily protein | chr5:2755470-2757741 REVERSE LENGTH=298
CsMYB51	TEA008294.1	Scaffold811	379155	380707	+	1R/MYB-related	132	AT4G09460.1	3e-58	| Symbols: AtMYB6, MYB6 | myb domain protein 6 | chr4:5993019-5994038 FORWARD LENGTH=236
CsMYB52	TEA008298.1	Scaffold811	382427	388360	+	R2R3-MYB	382	AT4G09460.1	5e-89	| Symbols: AtMYB6, MYB6 | myb domain protein 6 | chr4:5993019-5994038 FORWARD LENGTH=236
CsMYB53	TEA009081.1	Scaffold658	581929	584791	+	R2R3-MYB	293	AT5G23000.1	3e-36	| Symbols: RAX1, MYB37, ATMYB37 | myb domain protein 37 | chr5:7696234-7697712 FORWARD LENGTH=329
CsMYB54	TEA009316.1	Scaffold1491	1128341	1138539	-	1R/MYB-related	517	AT2G47210.1	0	| Symbols: | myb-like transcription factor family protein | chr2:19379039-19382204 FORWARD LENGTH=441
CsMYB55	TEA009412.1（CSS0021675）	Scaffold1583	404689	410135	-	R2R3-MYB	389	AT5G49330.1	2e-75	| Symbols: MYB111, ATMYB111, PFG3 | myb domain protein 111 | chr5:19999147-20001293 REVERSE LENGTH=342
CsMYB56	TEA009432.1	Scaffold17846	192933	195158	+	R2R3-MYB	320	AT2G36890.1	1e-74	| Symbols: RAX2, MYB38, ATMYB38, BIT1 | Duplicated homeodomain-like superfamily protein | chr2:15485821-15487245 FORWARD LENGTH=298
CsMYB57	TEA009445.1	Scaffold1786	1178317	1179485	-	1R/MYB-related	361	AT2G42150.1	5e-57	| Symbols: | DNA-binding bromodomain-containing protein | chr2:17572463-17574564 FORWARD LENGTH=631
CsMYB58	TEA010320.1（CSS0031201）	Scaffold2408	892194	893668	+	R2R3-MYB	260	AT5G05790.1	2e-83	| Symbols: | Duplicated homeodomain-like superfamily protein | chr5:1740724-1741671 REVERSE LENGTH=277
CsMYB59	TEA011004.1	Scaffold1928	1591187	1593206	+	1R/MYB-related	203	AT1G56650.1	7e-25	| Symbols: PAP1, MYB75, SIAA1, ATMYB75 | production of anthocyanin pigment 1 | chr1:21233714-21235089 REVERSE LENGTH=248
CsMYB60	TEA011677.1	Scaffold2105	904773	910769	-	1R/MYB-related	346	AT2G44430.1	8e-51	| Symbols: | DNA-binding bromodomain-containing protein | chr2:18333603-18336165 FORWARD LENGTH=646
CsMYB61	TEA011696.1	Scaffold18	867236	876217	-	1R/MYB-related	565	AT1G72650.2	1e-42	| Symbols: TRFL6 | TRF-like 6 | chr1:27350253-27353483 FORWARD LENGTH=630
CsMYB62	TEA011970.1	Scaffold471	1971152	1972910	+	R2R3-MYB	387	AT1G49010.1	1e-96	| Symbols: | Duplicated homeodomain-like superfamily protein | chr1:18132714-18133778 FORWARD LENGTH=314
CsMYB63	TEA011993.1	Scaffold3385	447457	448763	+	R2R3-MYB	332	AT3G49690.1	6e-88	| Symbols: RAX3, MYB84, ATMYB84 | myb domain protein 84 | chr3:18427941-18429100 FORWARD LENGTH=310
CsMYB64	TEA012110.1	Scaffold3798	989970	992619	-	R2R3-MYB	388	AT4G18770.1	1e-62	| Symbols: MYB98, AtMYB98 | myb domain protein 98 | chr4:10311068-10312557 FORWARD LENGTH=427
CsMYB65	TEA012130.1	Scaffold2606	240043	241256	+	R2R3-MYB	319	AT3G13540.1	1e-73	| Symbols: ATMYB5, MYB5 | myb domain protein 5 | chr3:4420239-4421443 FORWARD LENGTH=249
CsMYB66	TEA012145.1	Scaffold2606	257485	258967	+	R2R3-MYB	347	AT3G13540.1	1e-82	| Symbols: ATMYB5, MYB5 | myb domain protein 5 | chr3:4420239-4421443 FORWARD LENGTH=249
CsMYB67	TEA012256.1	Scaffold5803	579396	580548	-	R2R3-MYB	290	AT3G46130.1	7e-80	| Symbols: ATMYB48, ATMYB48-3, MYB48 | myb domain protein 48 | chr3:16945433-16946376 FORWARD LENGTH=256
CsMYB68	TEA012423.1	Scaffold655	1322015	1323690	+	R2R3-MYB	309	AT3G06490.1	1e-94	| Symbols: MYB108, AtMYB108, BOS1 | myb domain protein 108 | chr3:2004298-2006358 FORWARD LENGTH=323
CsMYB69	TEA012515.1	Scaffold4078	402820	405117	-	R2R3-MYB	329	AT5G57620.1	3e-74	| Symbols: MYB36, AtMYB36 | myb domain protein 36 | chr5:23334904-23336388 FORWARD LENGTH=333
CsMYB70	TEA012539.1	Scaffold11716	136543	138945	-	R2R3-MYB	338	AT1G34670.1	1e-111	| Symbols: AtMYB93, MYB93 | myb domain protein 93 | chr1:12709128-12710423 FORWARD LENGTH=365
CsMYB71	TEA012565.1	Scaffold6640	477839	479468	-	R2R3-MYB	346	AT1G34670.1	1e-127	| Symbols: AtMYB93, MYB93 | myb domain protein 93 | chr1:12709128-12710423 FORWARD LENGTH=365
CsMYB72	TEA013109.1	Scaffold190	387398	389257	+	R2R3-MYB	287	AT1G25340.1	5e-78	| Symbols: MYB116, AtMYB116 | myb domain protein 116 | chr1:8885210-8886271 FORWARD LENGTH=283
CsMYB73	TEA013585.1	Scaffold1225	379311	381031	+	R2R3-MYB	271	AT4G37260.1	9e-58	| Symbols: MYB73, ATMYB73 | myb domain protein 73 | chr4:17540602-17541564 FORWARD LENGTH=320
CsMYB74	TEA013637.1	Scaffold498	2380964	2386516	+	1R/MYB-related	326	AT5G61620.1	1e-67	| Symbols: | myb-like transcription factor family protein | chr5:24772383-24773507 FORWARD LENGTH=317
CsMYB75	TEA013692.1	Scaffold2546	579718	594798	-	1R/MYB-related	435	AT1G72740.1	4e-47	| Symbols: | Homeodomain-like/winged-helix DNA-binding family protein | chr1:27380499-27382687 REVERSE LENGTH=287
CsMYB76	TEA013708.1	Scaffold747	2179613	2211668	+	1R/MYB-related	700	AT5G42930.1	6e-65	| Symbols: | alpha/beta-Hydrolases superfamily protein | chr5:17210738-17214152 REVERSE LENGTH=467
CsMYB77	TEA013753.1	Scaffold2904	526261	538950	+	R2R3-MYB	446	AT3G55730.1	3e-92	| Symbols: MYB109, AtMYB109 | myb domain protein 109 | chr3:20682114-20683963 REVERSE LENGTH=399
CsMYB78	TEA013946.1	Scaffold1626	2729734	2732706	-	R2R3-MYB	450	AT4G18770.1	1e-85	| Symbols: MYB98, AtMYB98 | myb domain protein 98 | chr4:10311068-10312557 FORWARD LENGTH=427
CsMYB79	TEA014063.1	Scaffold1562	2199135	2201812	+	R2R3-MYB	242	AT5G57620.1	4e-62	| Symbols: MYB36, AtMYB36 | myb domain protein 36 | chr5:23334904-23336388 FORWARD LENGTH=333
CsMYB80	TEA014144.1	Scaffold1182	920903	921935	-	1R/MYB-related	216	AT3G23250.1	2e-27	| Symbols: MYB15, ATY19, ATMYB15 | myb domain protein 15 | chr3:8309492-8310624 FORWARD LENGTH=285
CsMYB81	TEA014193.1	Scaffold3099	716744	717628	+	R2R3-MYB	294	AT4G37260.1	2e-99	| Symbols: MYB73, ATMYB73 | myb domain protein 73 | chr4:17540602-17541564 FORWARD LENGTH=320
CsMYB82	TEA014199.1	Scaffold2985	530301	531245	-	1R/MYB-related	314	AT5G45420.1	3e-69	| Symbols: | Duplicated homeodomain-like superfamily protein | chr5:18405668-18406597 REVERSE LENGTH=309
CsMYB83	TEA014261.1	Scaffold3317	866567	872626	+	3R-MYB	658	AT5G11510.1	1e-80	| Symbols: MYB3R-4, AtMYB3R4 | myb domain protein 3r-4 | chr5:3680452-3684684 FORWARD LENGTH=961
CsMYB84	TEA014308.1（CSS0032956）	Scaffold3904	199960	206540	-	1R/MYB-related	337	AT3G13540.1	7e-35	| Symbols: ATMYB5, MYB5 | myb domain protein 5 | chr3:4420239-4421443 FORWARD LENGTH=249
CsMYB85	TEA014310.1（CSS0005060）	Scaffold3904	272176	272883	-	1R/MYB-related	235	AT1G22640.1	2e-36	| Symbols: ATMYB3, MYB3 | myb domain protein 3 | chr1:8006289-8007219 FORWARD LENGTH=257
CsMYB86	TEA014311.1（CSS0018453）	Scaffold3904	196045	198203	-	R2R3-MYB	292	AT2G16720.1	2e-68	| Symbols: MYB7, ATMYB7, ATY49 | myb domain protein 7 | chr2:7255669-7256550 REVERSE LENGTH=269
CsMYB87	TEA014321.1	Scaffold10148	132703	137328	+	R2R3-MYB	395	AT1G69560.1	4e-73	| Symbols: MYB105, LOF2, ATMYB105 | myb domain protein 105 | chr1:26157755-26158906 FORWARD LENGTH=330
CsMYB88	TEA014430.1	Scaffold41	1618184	1619884	+	R2R3-MYB	321	AT3G47600.1	1e-105	| Symbols: MYB94, ATMYBCP70, ATMYB94 | myb domain protein 94 | chr3:17539627-17541035 REVERSE LENGTH=333
CsMYB89	TEA014701.1	Scaffold3862	402738	407199	+	R2R3-MYB	299	AT4G22680.1	1e-87	| Symbols: MYB85, AtMYB85 | myb domain protein 85 | chr4:11922789-11924080 REVERSE LENGTH=266
CsMYB90	TEA015155.1	Scaffold864	1308654	1309901	-	R2R3-MYB	324	AT5G16770.1	8e-81	| Symbols: AtMYB9, MYB9 | myb domain protein 9 | chr5:5515209-5516734 FORWARD LENGTH=336
CsMYB91	TEA015307.1	Scaffold4356	418079	430776	-	1R/MYB-related	817	AT5G07910.1	1e-114	| Symbols: | Leucine-rich repeat (LRR) family protein | chr5:2521937-2523769 REVERSE LENGTH=262
CsMYB92	TEA015362.1	Scaffold7815	192362	197698	+	1R/MYB-related	308	AT5G47390.1	1e-109	| Symbols: | myb-like transcription factor family protein | chr5:19227001-19228546 FORWARD LENGTH=365
CsMYB93	TEA015363.1	Scaffold7815	147431	175979	+	R2R3-MYB	1515	AT2G39810.1	0	| Symbols: HOS1 | ubiquitin-protein ligases | chr2:16612941-16617802 FORWARD LENGTH=927
CsMYB94	TEA015433.1	Scaffold475	393310	401104	+	R2R3-MYB	424	AT3G12720.1	2e-80	| Symbols: ATY53, ATMYB67, MYB67 | myb domain protein 67 | chr3:4043407-4044522 REVERSE LENGTH=307
CsMYB95	TEA015607.1（CSS0008558）	Scaffold2133	945727	959980	-	1R/MYB-related	312	AT3G09600.1	1e-117	| Symbols: | Homeodomain-like superfamily protein | chr3:2946459-2948270 FORWARD LENGTH=298
CsMYB96	TEA015798.1	Scaffold8237	533360	535712	-	R2R3-MYB	359	AT5G57620.1	7e-95	| Symbols: MYB36, AtMYB36 | myb domain protein 36 | chr5:23334904-23336388 FORWARD LENGTH=333
CsMYB97	TEA015814.1	Scaffold2230	11908	13119	-	R2R3-MYB	333	AT1G34670.1	1e-113	| Symbols: AtMYB93, MYB93 | myb domain protein 93 | chr1:12709128-12710423 FORWARD LENGTH=365
CsMYB98	TEA016361.1	Scaffold2459	1587056	1589954	+	R2R3-MYB	357	AT1G69560.1	3e-73	| Symbols: MYB105, LOF2, ATMYB105 | myb domain protein 105 | chr1:26157755-26158906 FORWARD LENGTH=330
CsMYB99	TEA016401.1	Scaffold3046	1122387	1125572	+	1R/MYB-related	146	AT5G49330.1	7e-51	| Symbols: MYB111, ATMYB111, PFG3 | myb domain protein 111 | chr5:19999147-20001293 REVERSE LENGTH=342
CsMYB100	TEA016497.1	Scaffold1935	364426	366879	-	R2R3-MYB	293	AT3G61250.1	1e-103	| Symbols: AtMYB17, MYB17 | myb domain protein 17 | chr3:22671306-22672551 FORWARD LENGTH=299
CsMYB101	TEA016845.1	Scaffold1262	1012247	1013679	-	R2R3-MYB	264	AT3G24310.1	3e-91	| Symbols: MYB305, ATMYB71 | myb domain protein 305 | chr3:8811336-8812330 REVERSE LENGTH=269
CsMYB102	TEA017098.1	Scaffold859	803380	804795	+	R2R3-MYB	325	AT1G17950.1	3e-67	| Symbols: ATMYB52, BW52, MYB52 | myb domain protein 52 | chr1:6177764-6179063 FORWARD LENGTH=249
CsMYB103	TEA017151.1	Scaffold12447	94356	97984	-	R2R3-MYB	299	AT5G52260.1	2e-61	| Symbols: AtMYB19, MYB19 | myb domain protein 19 | chr5:21220165-21221223 FORWARD LENGTH=268
CsMYB104	TEA017225.1	Scaffold2155	1303503	1305703	-	R2R3-MYB	253	AT3G23250.1	1e-55	| Symbols: MYB15, ATY19, ATMYB15 | myb domain protein 15 | chr3:8309492-8310624 FORWARD LENGTH=285
CsMYB105	TEA017953.1	Scaffold2709	73736	95293	+	1R/MYB-related	635	AT1G09710.2	2e-83	| Symbols: | Homeodomain-like superfamily protein | chr1:3141119-3144232 FORWARD LENGTH=650
CsMYB106	TEA017954.1	Scaffold2709	12665	31133	+	1R/MYB-related	455	AT1G09710.2	5e-46	| Symbols: | Homeodomain-like superfamily protein | chr1:3141119-3144232 FORWARD LENGTH=650
CsMYB107	TEA018036.1（CSS0015300）	Scaffold1700	815531	816565	+	R2R3-MYB	344	AT2G37630.1	1e-155	| Symbols: ATPHAN, AS1, ATMYB91, MYB91 | myb-like HTH transcriptional regulator family protein | chr2:15781798-15782901 REVERSE LENGTH=367
CsMYB108	TEA018194.1	Scaffold1364	12695	14081	+	R2R3-MYB	314	AT2G36890.1	6e-75	| Symbols: RAX2, MYB38, ATMYB38, BIT1 | Duplicated homeodomain-like superfamily protein | chr2:15485821-15487245 FORWARD LENGTH=298
CsMYB109	TEA018401.1	Scaffold943	990593	1002546	+	R2R3-MYB	498	AT3G09230.1	9e-90	| Symbols: AtMYB1, MYB1 | myb domain protein 1 | chr3:2833460-2835134 FORWARD LENGTH=393
CsMYB110	TEA018834.1（CSS0046116）	Scaffold2164	1233214	1236519	+	R2R3-MYB	246	AT1G66370.1	1e-58	| Symbols: MYB113, AtMYB113 | myb domain protein 113 | chr1:24753634-24754604 FORWARD LENGTH=246
CsMYB111	TEA018997.1（CSS0005646）	Scaffold480	196281	197285	-	R2R3-MYB	334	AT4G37260.1	1e-100	| Symbols: MYB73, ATMYB73 | myb domain protein 73 | chr4:17540602-17541564 FORWARD LENGTH=320
CsMYB112	TEA019219.1	Scaffold2880	433252	434134	+	R2R3-MYB	239	AT4G38620.1	1e-106	| Symbols: ATMYB4, MYB4 | myb domain protein 4 | chr4:18053866-18054876 FORWARD LENGTH=282
CsMYB113	TEA019308.1	Scaffold2603	893290	898430	-	R2R3-MYB	492	AT2G02820.2	0	| Symbols: MYB88 | myb domain protein 88 | chr2:804716-807139 REVERSE LENGTH=484
CsMYB114	TEA019409.1	Scaffold2615	2063183	2064697	-	R2R3-MYB	275	AT3G23250.1	2e-85	| Symbols: MYB15, ATY19, ATMYB15 | myb domain protein 15 | chr3:8309492-8310624 FORWARD LENGTH=285
CsMYB115	TEA019434.1	Scaffold2088	246885	249177	+	1R/MYB-related	239	AT5G47390.1	2e-57	| Symbols: | myb-like transcription factor family protein | chr5:19227001-19228546 FORWARD LENGTH=365
CsMYB116	TEA020034.1	Scaffold1667	819520	820855	+	R2R3-MYB	369	AT5G26660.1	2e-75	| Symbols: ATMYB86, MYB86 | myb domain protein 86 | chr5:9331775-9333044 REVERSE LENGTH=352
CsMYB117	TEA020265.1	Scaffold3877	1877746	1889211	+	1R/MYB-related	524	AT5G14950.1	2e-71	| Symbols: GMII, ATGMII | golgi alpha-mannosidase II | chr5:4837484-4841792 REVERSE LENGTH=1173
CsMYB118	TEA020748.1	Scaffold281	2006964	2009976	-	R2R3-MYB	277	AT3G23250.1	5e-83	| Symbols: MYB15, ATY19, ATMYB15 | myb domain protein 15 | chr3:8309492-8310624 FORWARD LENGTH=285
CsMYB119	TEA020914.1（CSS0003835）	Scaffold2112	1884555	1889072	+	1R/MYB-related	353	AT1G16490.1	1e-62	| Symbols: ATMYB58, MYB58 | myb domain protein 58 | chr1:5629859-5630844 REVERSE LENGTH=274
CsMYB120	TEA021056.1	Scaffold679	500643	502870	-	R2R3-MYB	450	AT1G26780.2	3e-75	| Symbols: MYB117, AtMYB117, LOF1 | myb domain protein 117 | chr1:9271033-9272463 FORWARD LENGTH=359
CsMYB121	TEA021145.1	Scaffold17	810737	821418	+	R2R3-MYB	618	AT3G11440.1	1e-90	| Symbols: ATMYB65, MYB65 | myb domain protein 65 | chr3:3603056-3604929 FORWARD LENGTH=553
CsMYB122	TEA021255.1	Scaffold2764	235951	242649	+	1R/MYB-related	215	AT4G16420.1	3e-97	| Symbols: ADA2B, PRZ1 | homolog of yeast ADA2 2B | chr4:9262805-9265775 REVERSE LENGTH=487
CsMYB123	TEA021422.1	Scaffold1504	1897162	1898532	-	R2R3-MYB	356	AT3G49690.1	7e-88	| Symbols: RAX3, MYB84, ATMYB84 | myb domain protein 84 | chr3:18427941-18429100 FORWARD LENGTH=310
CsMYB124	TEA021426.1	Scaffold1504	2960513	2961775	-	R2R3-MYB	309	AT2G38090.1	1e-115	| Symbols: | Duplicated homeodomain-like superfamily protein | chr2:15945278-15946775 FORWARD LENGTH=298
CsMYB125	TEA021673.1	Scaffold1091	578424	590016	+	1R/MYB-related	1740	AT3G52250.1	1e-172	| Symbols: | Duplicated homeodomain-like superfamily protein | chr3:19376629-19383100 FORWARD LENGTH=1656
CsMYB126	TEA021737.1	Scaffold214	861593	864005	+	R2R3-MYB	301	AT1G63910.1	1e-90	| Symbols: AtMYB103, MYB103 | myb domain protein 103 | chr1:23719968-23721625 REVERSE LENGTH=370
CsMYB127	TEA021984.1	Scaffold4096	915714	917386	+	R2R3-MYB	352	AT5G57620.1	2e-77	| Symbols: MYB36, AtMYB36 | myb domain protein 36 | chr5:23334904-23336388 FORWARD LENGTH=333
CsMYB128	TEA022145.1	Scaffold1552	379225	392571	-	1R/MYB-related	747	AT5G66600.4	0	| Symbols: | Protein of unknown function, DUF547 | chr5:26575105-26578315 REVERSE LENGTH=629
CsMYB129	TEA022451.1	Scaffold822	958377	959881	-	R2R3-MYB	251	AT2G31180.1	3e-49	| Symbols: ATMYB14, MYB14AT, MYB14 | myb domain protein 14 | chr2:13286806-13288175 REVERSE LENGTH=249
CsMYB130	TEA022787.1	Scaffold1059	1946605	1948119	+	R2R3-MYB	362	AT5G26660.1	1e-74	| Symbols: ATMYB86, MYB86 | myb domain protein 86 | chr5:9331775-9333044 REVERSE LENGTH=352
CsMYB131	TEA023040.1	Scaffold1950	264837	270916	+	1R/MYB-related	408	AT2G14720.1	2e-51	| Symbols: VSR4, VSR2;1, BP80-2;1, MTV4 | vacuolar sorting receptor 4 | chr2:6300878-6304156 REVERSE LENGTH=628
CsMYB132	TEA023057.1	Scaffold800	400170	401841	+	R2R3-MYB	336	AT4G38620.1	7e-80	| Symbols: ATMYB4, MYB4 | myb domain protein 4 | chr4:18053866-18054876 FORWARD LENGTH=282
CsMYB133	TEA023193.1	Scaffold3275	344589	347978	+	R2R3-MYB	356	AT1G79180.1	7e-76	| Symbols: ATMYB63, MYB63 | myb domain protein 63 | chr1:29786509-29787589 FORWARD LENGTH=294
CsMYB134	TEA023286.1	Scaffold3336	429367	432414	-	1R/MYB-related	356	AT5G47390.1	1e-131	| Symbols: | myb-like transcription factor family protein | chr5:19227001-19228546 FORWARD LENGTH=365
CsMYB135	TEA023292.1	Scaffold3336	449933	451612	-	R2R3-MYB	313	AT3G60460.1	9e-62	| Symbols: DUO1 | myb-like HTH transcriptional regulator family protein | chr3:22342429-22343491 REVERSE LENGTH=297
CsMYB136	TEA023311.1	Scaffold7413	1823851	1825354	-	R2R3-MYB	332	AT4G21440.1	1e-105	| Symbols: ATMYB102, ATM4, MYB102 | MYB-like 102 | chr4:11418425-11419652 REVERSE LENGTH=350
CsMYB137	TEA023344.1	Scaffold2385	53683	54979	+	R2R3-MYB	317	AT5G56110.1	1e-118	| Symbols: AtMYB103, ATMYB80, MYB103, MS188 | myb domain protein 103 | chr5:22719191-22720664 FORWARD LENGTH=320
CsMYB138	TEA023420.1	Scaffold6353	421394	424606	+	R2R3-MYB	284	AT5G52600.1	3e-66	| Symbols: AtMYB82, MYB82 | myb domain protein 82 | chr5:21343197-21343968 REVERSE LENGTH=201
CsMYB139	TEA023584.1	Scaffold497	1681854	1686792	-	R2R3-MYB	371	AT5G15310.1	1e-127	| Symbols: ATMYB16, ATMIXTA, MYB16 | myb domain protein 16 | chr5:4974894-4976106 FORWARD LENGTH=326
CsMYB140	TEA023817.1（CSS0048511）	Scaffold349	3207997	3210554	+	R2R3-MYB	332	AT1G66230.1	1e-95	| Symbols: MYB20, AtMYB20 | myb domain protein 20 | chr1:24677322-24678246 FORWARD LENGTH=282
CsMYB141	TEA023853.1（CSS0043992）	Scaffold1885	481549	483159	+	1R/MYB-related	255	AT1G19000.1	1e-49	| Symbols: | Homeodomain-like superfamily protein | chr1:6561335-6562684 REVERSE LENGTH=285
CsMYB142	TEA023865.1	Scaffold2466	1530511	1543888	+	3R-MYB	1179	AT3G18100.1	1e-165	| Symbols: MYB4R1, AtMYB4R1 | myb domain protein 4r1 | chr3:6200689-6204583 FORWARD LENGTH=847
CsMYB143	TEA023874.1	Scaffold5769	27260	32655	+	R2R3-MYB	314	AT4G38620.1	3e-78	| Symbols: ATMYB4, MYB4 | myb domain protein 4 | chr4:18053866-18054876 FORWARD LENGTH=282
CsMYB144	TEA023891.1	Scaffold366	1135378	1136991	-	R2R3-MYB	324	AT5G62470.2	1e-119	| Symbols: MYB96 | myb domain protein 96 | chr5:25079434-25080858 REVERSE LENGTH=352
CsMYB145	TEA024116.1	Scaffold2039	1126463	1153105	+	1R/MYB-related	345	AT3G24310.1	9e-16	| Symbols: MYB305, ATMYB71 | myb domain protein 305 | chr3:8811336-8812330 REVERSE LENGTH=269
CsMYB146	TEA024305.1	Scaffold988	291856	311482	+	R2R3-MYB	1719	AT4G32730.2	0	| Symbols: PC-MYB1, MYB3R-1, ATMYB3R-1, ATMYB3R1 | Homeodomain-like protein | chr4:15791039-15795643 FORWARD LENGTH=995
CsMYB147	TEA024384.1	Scaffold227	821968	823524	-	R2R3-MYB	304	AT3G06490.1	1e-94	| Symbols: MYB108, AtMYB108, BOS1 | myb domain protein 108 | chr3:2004298-2006358 FORWARD LENGTH=323
CsMYB148	TEA024596.1	Scaffold2930	475680	480918	+	R2R3-MYB	217	AT3G27810.1	2e-76	| Symbols: ATMYB21, ATMYB3, MYB21 | myb domain protein 21 | chr3:10307596-10310093 FORWARD LENGTH=226
CsMYB149	TEA024622.1	Scaffold656	631443	649003	-	1R/MYB-related	674	AT4G16420.1	1e-170	| Symbols: ADA2B, PRZ1 | homolog of yeast ADA2 2B | chr4:9262805-9265775 REVERSE LENGTH=487
CsMYB150	TEA024836.1	Scaffold651	844935	852478	+	3R-MYB	939	AT4G32730.2	0	| Symbols: PC-MYB1, MYB3R-1, ATMYB3R-1, ATMYB3R1 | Homeodomain-like protein | chr4:15791039-15795643 FORWARD LENGTH=995
CsMYB151	TEA025308.1	Scaffold6953	757392	761680	+	R2R3-MYB	604	AT5G06100.2	1e-133	| Symbols: MYB33, ATMYB33 | myb domain protein 33 | chr5:1838555-1840386 FORWARD LENGTH=520
CsMYB152	TEA025405.1	Scaffold2300	1000046	1000966	+	R2R3-MYB	306	AT4G37260.1	7e-76	| Symbols: MYB73, ATMYB73 | myb domain protein 73 | chr4:17540602-17541564 FORWARD LENGTH=320
CsMYB153	TEA025556.1	Scaffold3650	1467419	1472419	+	R2R3-MYB	483	AT2G02820.2	1e-172	| Symbols: MYB88 | myb domain protein 88 | chr2:804716-807139 REVERSE LENGTH=484
CsMYB154	TEA025707.1	Scaffold1690	494823	497313	-	1R/MYB-related	356	AT1G66230.1	5e-60	| Symbols: MYB20, AtMYB20 | myb domain protein 20 | chr1:24677322-24678246 FORWARD LENGTH=282
CsMYB155	TEA025759.1	Scaffold2881	323123	330982	+	3R-MYB	622	AT5G02320.1	1e-162	| Symbols: ATMYB3R5, MYB3R-5 | myb domain protein 3r-5 | chr5:483445-486347 REVERSE LENGTH=548
CsMYB156	TEA025886.1	Scaffold460	106222	113311	+	R2R3-MYB	307	AT1G22640.1	4e-72	| Symbols: ATMYB3, MYB3 | myb domain protein 3 | chr1:8006289-8007219 FORWARD LENGTH=257
CsMYB157	TEA025993.1	Scaffold3457	1001363	1002733	-	R2R3-MYB	351	AT5G57620.1	1e-101	| Symbols: MYB36, AtMYB36 | myb domain protein 36 | chr5:23334904-23336388 FORWARD LENGTH=333
CsMYB158	TEA026096.1	Scaffold2137	1246453	1247955	-	R2R3-MYB	332	AT4G21440.1	1e-105	| Symbols: ATMYB102, ATM4, MYB102 | MYB-like 102 | chr4:11418425-11419652 REVERSE LENGTH=350
CsMYB159	TEA026204.1（CSS0012202）	Scaffold3907	457273	465687	-	1R/MYB-related	399	AT5G47390.1	4e-57	| Symbols: | myb-like transcription factor family protein | chr5:19227001-19228546 FORWARD LENGTH=365
CsMYB160	TEA026389.1	Scaffold535	508955	527167	+	R2R3-MYB	547	AT5G16770.1	7e-87	| Symbols: AtMYB9, MYB9 | myb domain protein 9 | chr5:5515209-5516734 FORWARD LENGTH=336
CsMYB161	TEA026436.1	Scaffold201	335428	340539	+	1R/MYB-related	223	AT4G27130.1	3e-49	| Symbols: | Translation initiation factor SUI1 family protein | chr4:13604814-13605525 REVERSE LENGTH=113
CsMYB162	TEA026496.1	Scaffold1764	231927	236650	+	R2R3-MYB	315	AT3G01140.1	2e-98	| Symbols: MYB106, NOK, AtMYB106 | myb domain protein 106 | chr3:46619-48143 REVERSE LENGTH=388
CsMYB163	TEA026529.1（CSS0046011）	Scaffold5206	276818	282733	-	1R/MYB-related	495	AT5G17300.1	1e-77	| Symbols: RVE1 | Homeodomain-like superfamily protein | chr5:5690435-5692435 REVERSE LENGTH=387
CsMYB164	TEA026962.1	Scaffold4354	760281	762504	-	R2R3-MYB	327	AT3G08500.1	8e-82	| Symbols: MYB83, AtMYB83 | myb domain protein 83 | chr3:2576958-2578072 REVERSE LENGTH=343
CsMYB165	TEA027012.1	Scaffold228	6285127	6286702	-	R2R3-MYB	288	AT2G31180.1	1e-50	| Symbols: ATMYB14, MYB14AT, MYB14 | myb domain protein 14 | chr2:13286806-13288175 REVERSE LENGTH=249
CsMYB166	TEA027210.1	Scaffold765	230139	236353	-	3R-MYB	673	AT5G11510.1	2e-65	| Symbols: MYB3R-4, AtMYB3R4 | myb domain protein 3r-4 | chr5:3680452-3684684 FORWARD LENGTH=961
CsMYB167	TEA027333.1	Scaffold688	295955	297874	-	R2R3-MYB	300	AT3G13540.1	1e-67	| Symbols: ATMYB5, MYB5 | myb domain protein 5 | chr3:4420239-4421443 FORWARD LENGTH=249
CsMYB168	TEA027440.1（CSS0043786）	Scaffold4311	359840	363323	+	R2R3-MYB	382	AT1G69560.1	1e-69	| Symbols: MYB105, LOF2, ATMYB105 | myb domain protein 105 | chr1:26157755-26158906 FORWARD LENGTH=330
CsMYB169	TEA027578.1	Scaffold171	1116405	1120655	+	R2R3-MYB	297	AT1G68320.1	7e-90	| Symbols: MYB62, AtMYB62, BW62B, BW62C | myb domain protein 62 | chr1:25603842-25604884 FORWARD LENGTH=286
CsMYB170	TEA027681.1	Scaffold1502	1490459	1492103	+	R2R3-MYB	225	AT5G04760.1	1e-78	| Symbols: | Duplicated homeodomain-like superfamily protein | chr5:1373752-1374529 REVERSE LENGTH=215
CsMYB171	TEA028008.1（CSS0012537）	Scaffold5800	262579	264406	-	1R/MYB-related	275	AT5G56840.1	4e-59	| Symbols: | myb-like transcription factor family protein | chr5:22980789-22982152 FORWARD LENGTH=233
CsMYB172	TEA028103.1	Scaffold1170	1202176	1203372	-	R2R3-MYB	241	AT3G30210.1	1e-71	| Symbols: ATMYB121, MYB121 | myb domain protein 121 | chr3:11838567-11840313 FORWARD LENGTH=276
CsMYB173	TEA028188.1	Scaffold793	687588	691988	-	R2R3-MYB	325	AT3G28470.1	8e-75	| Symbols: ATMYB35, TDF1 | Duplicated homeodomain-like superfamily protein | chr3:10674579-10675724 REVERSE LENGTH=317
CsMYB174	TEA028392.1	Scaffold5510	265701	266727	-	R2R3-MYB	135	AT2G32460.1	6e-64	| Symbols: MYB101, ATMYB101, ATM1 | myb domain protein 101 | chr2:13782419-13784363 REVERSE LENGTH=490
CsMYB175	TEA028476.1	Scaffold433	727929	729153	-	R2R3-MYB	256	AT3G23250.1	2e-79	| Symbols: MYB15, ATY19, ATMYB15 | myb domain protein 15 | chr3:8309492-8310624 FORWARD LENGTH=285
CsMYB176	TEA028528.1	Scaffold1464	486259	490347	+	1R/MYB-related	489	AT1G06910.1	2e-34	| Symbols: TRFL7 | TRF-like 7 | chr1:2121099-2122914 FORWARD LENGTH=390
CsMYB177	TEA028555.1	Scaffold950	1172111	1174034	+	R2R3-MYB	321	AT3G28470.1	8e-87	| Symbols: ATMYB35, TDF1 | Duplicated homeodomain-like superfamily protein | chr3:10674579-10675724 REVERSE LENGTH=317
CsMYB178	TEA028615.1	Scaffold2142	364289	364966	+	R2R3-MYB	225	AT5G67300.1	3e-56	| Symbols: ATMYBR1, ATMYB44, MYBR1, MYB44 | myb domain protein r1 | chr5:26854109-26855026 FORWARD LENGTH=305
CsMYB179	TEA028745.1	Scaffold114	307926	309508	+	R2R3-MYB	301	AT5G58900.1	1e-106	| Symbols: | Homeodomain-like transcriptional regulator | chr5:23783275-23784667 REVERSE LENGTH=288
CsMYB180	TEA028875.1	Scaffold1529	211336	212914	+	R2R3-MYB	349	AT3G13890.1	1e-76	| Symbols: MYB26, ATMYB26, MS35 | myb domain protein 26 | chr3:4576744-4578027 REVERSE LENGTH=367
CsMYB181	TEA028923.1	Scaffold3816	153103	157919	+	R2R3-MYB	192	AT1G66370.1	9e-25	| Symbols: MYB113, AtMYB113 | myb domain protein 113 | chr1:24753634-24754604 FORWARD LENGTH=246
CsMYB182	TEA028963.1	Scaffold157	654541	656184	-	R2R3-MYB	237	AT5G14340.1	2e-83	| Symbols: AtMYB40, MYB40 | myb domain protein 40 | chr5:4623367-4624779 FORWARD LENGTH=263
CsMYB183	TEA029004.1	Scaffold5476	85569	95507	-	3R-MYB	786	AT4G32730.2	4e-75	| Symbols: PC-MYB1, MYB3R-1, ATMYB3R-1, ATMYB3R1 | Homeodomain-like protein | chr4:15791039-15795643 FORWARD LENGTH=995
CsMYB184	TEA029017.1	Scaffold869	1902667	1904642	+	R2R3-MYB	193	AT5G14750.1	1e-54	| Symbols: WER, ATMYB66, WER1, MYB66 | myb domain protein 66 | chr5:4763656-4764738 REVERSE LENGTH=203
CsMYB185	TEA029079.1	Scaffold106	901054	902995	-	1R/MYB-related	253	AT5G56840.1	2e-56	| Symbols: | myb-like transcription factor family protein | chr5:22980789-22982152 FORWARD LENGTH=233
CsMYB186	TEA029135.1	Scaffold1696	159300	161533	+	R2R3-MYB	301	AT5G52260.1	4e-60	| Symbols: AtMYB19, MYB19 | myb domain protein 19 | chr5:21220165-21221223 FORWARD LENGTH=268
CsMYB187	TEA029352.1	Scaffold559	253251	258091	+	R2R3-MYB	182	AT3G23250.1	2e-72	| Symbols: MYB15, ATY19, ATMYB15 | myb domain protein 15 | chr3:8309492-8310624 FORWARD LENGTH=285
CsMYB188	TEA029605.1	Scaffold2863	244123	247015	-	R2R3-MYB	266	AT3G23250.1	4e-79	| Symbols: MYB15, ATY19, ATMYB15 | myb domain protein 15 | chr3:8309492-8310624 FORWARD LENGTH=285
CsMYB189	TEA029615.1	Scaffold2863	414337	416654	-	R2R3-MYB	270	AT3G23250.1	2e-89	| Symbols: MYB15, ATY19, ATMYB15 | myb domain protein 15 | chr3:8309492-8310624 FORWARD LENGTH=285
CsMYB190	TEA029960.1	Scaffold4086	90756	92124	+	R2R3-MYB	351	AT5G57620.1	1e-101	| Symbols: MYB36, AtMYB36 | myb domain protein 36 | chr5:23334904-23336388 FORWARD LENGTH=333
CsMYB191	TEA030065.1	Scaffold1128	1961109	1964186	+	R2R3-MYB	247	AT4G22680.1	6e-94	| Symbols: MYB85, AtMYB85 | myb domain protein 85 | chr4:11922789-11924080 REVERSE LENGTH=266
CsMYB192	TEA030156.1	Scaffold2113	116347	119261	+	R2R3-MYB	343	AT3G08500.1	3e-77	| Symbols: MYB83, AtMYB83 | myb domain protein 83 | chr3:2576958-2578072 REVERSE LENGTH=343
CsMYB193	TEA030389.1	Scaffold2613	928809	936456	+	R2R3-MYB	208	AT5G40350.1	4e-84	| Symbols: MYB24, AtMYB24 | myb domain protein 24 | chr5:16138703-16140946 REVERSE LENGTH=214
CsMYB194	TEA030475.1	Scaffold1741	136258	142684	+	R2R3-MYB	373	AT3G01140.1	3e-97	| Symbols: MYB106, NOK, AtMYB106 | myb domain protein 106 | chr3:46619-48143 REVERSE LENGTH=388
CsMYB195	TEA030893.1	Scaffold141	1400455	1406711	+	R2R3-MYB	310	AT3G61250.1	1e-131	| Symbols: AtMYB17, MYB17 | myb domain protein 17 | chr3:22671306-22672551 FORWARD LENGTH=299
CsMYB196	TEA031375.1	Scaffold4098	367644	370836	-	R2R3-MYB	294	AT1G22640.1	4e-62	| Symbols: ATMYB3, MYB3 | myb domain protein 3 | chr1:8006289-8007219 FORWARD LENGTH=257
CsMYB197	TEA031471.1	Scaffold607	108447	117504	+	1R/MYB-related	653	AT5G02490.1	4e-45	| Symbols: | Heat shock protein 70 (Hsp 70) family protein | chr5:550296-552565 REVERSE LENGTH=653
CsMYB198	TEA031473.1	Scaffold607	375405	383221	-	R2R3-MYB	499	AT5G15310.1	1e-113	| Symbols: ATMYB16, ATMIXTA, MYB16 | myb domain protein 16 | chr5:4974894-4976106 FORWARD LENGTH=326
CsMYB199	TEA031729.1	Scaffold5399	1475090	1480510	+	1R/MYB-related	339	AT3G16350.1	1e-91	| Symbols: | Homeodomain-like superfamily protein | chr3:5547828-5549397 FORWARD LENGTH=387
CsMYB200	TEA031748.1	Scaffold2946	115882	119828	+	R2R3-MYB	413	AT3G09230.1	1e-103	| Symbols: AtMYB1, MYB1 | myb domain protein 1 | chr3:2833460-2835134 FORWARD LENGTH=393
CsMYB201	TEA031815.1	Scaffold3952	733266	735169	-	R2R3-MYB	216	AT5G04760.1	1e-76	| Symbols: | Duplicated homeodomain-like superfamily protein | chr5:1373752-1374529 REVERSE LENGTH=215
CsMYB202	TEA031854.1	Scaffold2530	776049	778540	+	1R/MYB-related	213	AT5G08520.1	2e-42	| Symbols: | Duplicated homeodomain-like superfamily protein | chr5:2755470-2757741 REVERSE LENGTH=298
CsMYB203	TEA031861.1	Scaffold2530	782821	784468	+	R2R3-MYB	336	AT2G38090.1	3e-52	| Symbols: | Duplicated homeodomain-like superfamily protein | chr2:15945278-15946775 FORWARD LENGTH=298
CsMYB204	TEA031915.1	Scaffold783	1386463	1387977	-	R2R3-MYB	277	AT3G53200.1	7e-66	| Symbols: AtMYB27, MYB27 | myb domain protein 27 | chr3:19718426-19719394 REVERSE LENGTH=238
CsMYB205	TEA031925.1	Scaffold12505	192848	243183	+	1R/MYB-related	1448	AT3G21430.2	0	| Symbols: ATALY3, ALY3 | DNA binding | chr3:7544800-7552841 REVERSE LENGTH=1132
CsMYB206	TEA032503.1	Scaffold892	460046	461805	-	R2R3-MYB	224	AT4G38620.1	7e-77	| Symbols: ATMYB4, MYB4 | myb domain protein 4 | chr4:18053866-18054876 FORWARD LENGTH=282
CsMYB207	TEA032530.1	Scaffold2501	1031230	1042836	-	R2R3-MYB	588	AT4G18770.1	2e-72	| Symbols: MYB98, AtMYB98 | myb domain protein 98 | chr4:10311068-10312557 FORWARD LENGTH=427
CsMYB208	TEA032787.1	Scaffold73	306543	308946	+	1R/MYB-related	292	AT1G34670.1	3e-67	| Symbols: AtMYB93, MYB93 | myb domain protein 93 | chr1:12709128-12710423 FORWARD LENGTH=365
CsMYB209	TEA032813.1	Scaffold6745	25458	50498	-	R2R3-MYB	428	AT4G09460.1	1e-20	| Symbols: AtMYB6, MYB6 | myb domain protein 6 | chr4:5993019-5994038 FORWARD LENGTH=236
CsMYB210	TEA032908.1	Scaffold1598	1742072	1744312	+	R2R3-MYB	326	AT4G21440.1	1e-102	| Symbols: ATMYB102, ATM4, MYB102 | MYB-like 102 | chr4:11418425-11419652 REVERSE LENGTH=350
CsMYB211	TEA033160.1	Scaffold371	1348937	1364537	-	R2R3-MYB	1777	AT3G52250.1	1e-169	| Symbols: | Duplicated homeodomain-like superfamily protein | chr3:19376629-19383100 FORWARD LENGTH=1656
CsMYB212	TEA033191.1（CSS0010944）	Scaffold671	947568	949578	+	R2R3-MYB	189	AT4G38620.1	2e-76	| Symbols: ATMYB4, MYB4 | myb domain protein 4 | chr4:18053866-18054876 FORWARD LENGTH=282
CsMYB213	TEA033203.1	Scaffold404	1088620	1090110	-	R2R3-MYB	430	AT1G09540.1	1e-114	| Symbols: MYB61, ATMYB61 | myb domain protein 61 | chr1:3086333-3087689 FORWARD LENGTH=366
CsMYB214	TEA033402.1	Scaffold7579	262698	270560	-	R2R3-MYB	752	AT3G11450.1	0	| Symbols: | DnaJ domain ;Myb-like DNA-binding domain | chr3:3605459-3607402 REVERSE LENGTH=647
CsMYB215	TEA033570.1	Scaffold958	1895790	1897578	-	R2R3-MYB	267	AT4G22680.1	2e-97	| Symbols: MYB85, AtMYB85 | myb domain protein 85 | chr4:11922789-11924080 REVERSE LENGTH=266
CsMYB216	TEA033589.1	Scaffold1987	130014	131496	-	R2R3-MYB	262	AT2G31180.1	3e-53	| Symbols: ATMYB14, MYB14AT, MYB14 | myb domain protein 14 | chr2:13286806-13288175 REVERSE LENGTH=249
CsMYB217	TEA033593.1	Scaffold1987	204691	206280	-	R2R3-MYB	263	AT3G23250.1	4e-61	| Symbols: MYB15, ATY19, ATMYB15 | myb domain protein 15 | chr3:8309492-8310624 FORWARD LENGTH=285
CsMYB218	TEA033647.1	Scaffold973	435991	439554	+	R2R3-MYB	372	AT4G18770.1	5e-57	| Symbols: MYB98, AtMYB98 | myb domain protein 98 | chr4:10311068-10312557 FORWARD LENGTH=427
CsMYB219	TEA033672.1	Scaffold1526	617286	625728	-	1R/MYB-related	312	AT5G15310.1	4e-61	| Symbols: ATMYB16, ATMIXTA, MYB16 | myb domain protein 16 | chr5:4974894-4976106 FORWARD LENGTH=326
CsMYB220	TEA033735.1	Scaffold4911	861258	863824	-	R2R3-MYB	372	AT4G18770.1	1e-57	| Symbols: MYB98, AtMYB98 | myb domain protein 98 | chr4:10311068-10312557 FORWARD LENGTH=427
CsMYB221	TEA033855.1	Scaffold1759	2622237	2625261	+	R2R3-MYB	450	AT1G69560.1	2e-77	| Symbols: MYB105, LOF2, ATMYB105 | myb domain protein 105 | chr1:26157755-26158906 FORWARD LENGTH=330
