# Supplementary material for: Differential Response of MYB Transcription Factor Gene Transcripts to Circadian Rhythm in Tea Plants (Camellia sinensis)
Source: Int J Mol Sci. 2024 Jan 4;25(1):657. doi: 10.3390/ijms25010657 (PMC10780195; doi:10.3390/ijms25010657)
Supplement: Supplementary file 1 [file ijms-25-00657-s001.zip › Supplementary file S2.txt]

#fastqc
ls *gz |while read id;do fastqc -t 4 $id;done
multiqc *fastqc.zip
mkdir -p qc
mv *html qc
cd .. 
mkdir -p clean


#hisat2
gunzip *fa.gz
cat *.fa >  teaplant.fa
mkdir -p ht_index
hisat2-build -p 4 ./teaplant.fa ./ht_index/teaplant


#Trim_galore
ls *_1.fastq.gz >1
ls *_2.fastq.gz >2
paste 1 2 >config
cat $1 |while read id
do
     arr=($id)  
     fq1=${arr[0]}
     fq2=${arr[1]}
trim_galore --quality 25 --phred33 --length 36 -e 0.1 --stringency 3 --paired -o ./clean  $fq1 $fq2
done


#Subread-featureCounts
cd ..
mkdir -p aligned
cd clean/ 
hisat2 -t -x /gss1/home/lh/reference/ht_index/teaplant -1 sample1_1.fq.gz -2 sample1_2.fq.gz -S ../aligned/sample1.sam;done

cd ../aligned/
ls *.sam |while read id ;do (samtools sort -O bam -@ 5  -o $(basename ${id} ".sam").bam  ${id});done
ls *.bam |xargs -i samtools index {}
ls *.bam |while read id ;do (samtools flagstat -@ 10 $id >  $(basename ${id} ".bam").flagstat );done
mkdir -p stat
mv *flagstat stat/
gtf="/gss1/home/lh/reference/tmp/teaplant.gtf"
featureCounts -T 5 -p -t exon -g gene_id -a $gtf -o counts_id.txt  *.bam 
cd ..
mkdir -p counts
cd aligned/
mv count* ../counts/
cd ../counts/
multiqc counts_id.txt.summary 


#edegR
rm(list=ls())
options(stringAsFactors=F)
library(edgeR)

exprSet<- read.table(file = "counts_id.txt", sep = "\t", header = T, row.names = 1)
group_list<-factor(c("BY-0h","BY-4h","BY-8h",
                     "BY-12h","BY-16h","BY-20h"))
exprSet <- exprSet[rowSums(cpm(exprSet) > 1) >= 2,]          
exprSet <- DGEList(counts = exprSet, group = group_list)
exprSet <- calcNormFactors(exprSet)    
exprSet <- estimateCommonDisp(exprSet)
exprSet <- estimateTagwiseDisp(exprSet)           
et <- exactTest(exprSet)
tTag <- topTags(et, n=nrow(exprSet))
diff_gene_edgeR <- subset(tTag$table, FDR < 0.05 & (logFC > 1 | logFC < -1))
diff_gene_edgeR <- row.names(diff_gene_edgeR)
write.csv(tTag$table,file = "control_vs_time_edgeR.csv")
